# Supplementary material for: Analysis, Occurrence and Exposure Evaluation of Antibiotic and Anthelmintic Residues in Whole Cow Milk from China
Source: Antibiotics (Basel). 2023 Jun 29;12(7):1125. doi: 10.3390/antibiotics12071125 (PMC10376884; doi:10.3390/antibiotics12071125)
Supplement: Supplementary file 1 [file antibiotics-12-01125-s001.zip]

Archive with 1 entries (1 files):
- antibiotics-2412928-supplementary.pdf
